# Supplementary material for: Impact of Chemotherapy Delay on Overall Survival for AML with IDH1/2 Mutations: A Study in Adult Chinese Patients
Source: PLoS One. 2015 Oct 14;10(10):e0140622. doi: 10.1371/journal.pone.0140622 (PMC4605653; doi:10.1371/journal.pone.0140622)
Supplement: S1 Dataset — OS, overall survival; Status, 0 = alive, 1 = dead; TDT, times from diagnosis to treatment (days); TDTmc, 1 = days 1–2, 2 = days 3–4, 3 = days 5–6; 4 = days 7–8, 5 = days 9–10, 6 = days 11–12, 7 = days 13–45; TDT3C, 0 = days 2–6, 1 = days 1–2, 2 = days 7–45; WBC: white blood cell counts; IDHm&Day6,0 = IDH1/2 mutations and treatment within 6 days,1 = IDH1/2 mutations and treatment delay 7 days or more, 2 = IDH1/2 wildtype and treatment within 6 days, 3 = IDH1/2 wildtype and treatment delay 7 days or more; diagnosis,1 = M1, 2 = M2, 4 = M4, 5 = M5, 6 = M6; Cytogenetics, 1 = favorable, 2 = intermediate, 3 = poor; IDH1/2, IDH1 and IDH2 mutations status; DNMT3A, DNMT3A mutations status; NPM1, NPM1 mutations status; FLT3ITD, 1 = postive, 0 = negative; CEBPMDM, double allele CEBPA mutations status. (TXT) [file pone.0140622.s008.txt]

subject id	OS	Status	TDT	TDTmc	TDT3C	IDHm&Day6	age	sex	diagnosis	wbc	blast	Cytogenetics	IDH12	DNMT3A	NPM1	FLT3ITD	CEBPADM
C103	413	0	1	1	1	2	16	0	2	10.6	74	1	0	0	0	0	0
C137	656	0	1	1	1	2	59	1	2	1.9	78	1	0	0	0	0	0
C143	754	0	1	1	1	2	52	0	4	5	67.5	1	0	0	0	0	0
C21	66	1	1	1	1	2	43	0	2	2.5	29.5	1	0	0	0	0	0
C96	379	1	1	1	1	2	24	0	4	1.7	82.5	1	0	0	0	0	0
C107	418	1	1	1	1	2	51	0	5	1.8	32.5	2	0	0	0	0	0
C117	447	1	1	1	1	2	56	1	4	1.1	27	2	0	0	0	0	0
C135	608	1	1	1	1	2	53	1	4	79.9	84	2	0	0	1	0	0
C139	666	1	1	1	1	2	51	0	5	2.6	65	2	0	0	1	0	0
C144	769	0	1	1	1	2	23	1	5	16.3	75.5	2	0	0	0	0	0
C149	860	1	1	1	1	2	67	0	5	4.6	44.5	2	0	0	0	0	0
C159	1106	0	1	1	1	2	31	0	2	28.4	96.5	2	0	0	0	0	0
C161	1144	1	1	1	1	2	44	1	5	3.6	60	2	0	0	0	0	0
C174	1436	0	1	1	1	2	41	1	4	6.8	41.5	2	0	0	0	0	0
C22	71	0	1	1	1	2	26	1	5	28	39	2	0	0	0	0	0
C273	9	1	1	1	1	2	32	1	5	3.4	95	2	0	1	1	0	0
C284	332	1	1	1	1	2	54	0	5	26.4	68	2	0	1	1	0	0
C30	101	1	1	1	1	2	53	0	5	77.4	92	2	0	0	0	0	0
C305	210	1	1	1	1	2	49	0	4	86	20	2	0	1	1	1	0
C308	1904	0	1	1	1	2	56	1	5	1.8	23.5	2	0	0	1	0	0
C316	7	1	1	1	1	2	49	1	2	56.5	25	2	0	0	0	0	0
C332	488	1	1	1	1	2	60	1	5	219.4	88.5	2	0	0	0	0	0
C336	729	1	1	1	1	2	40	1	5	40.6	80	2	0	0	0	0	0
C340	1119	0	1	1	1	2	40	0	5	15.8	40	2	0	0	0	0	0
C353	114	1	1	1	1	2	31	1	5	77.1	37	2	0	0	0	0	0
C354	274	1	1	1	1	2	51	1	2	20.8	36	2	0	0	0	0	0
C356	324	1	1	1	1	2	41	1	5	487	35.5	2	0	0	0	0	0
C357	808	0	1	1	1	2	23	1	2	52.4	35.5	2	0	0	0	0	0
C358	864	0	1	1	1	2	35	0	5	17.1	32.5	2	0	0	0	0	0
C381	771	0	1	1	1	2	54	0	2	35	21.5	2	0	0	0	0	1
C414	215	1	1	1	1	2	52	0	5	3.8	81	2	0	0	0	0	0
C50	182	1	1	1	1	2	39	1	5	54.43	85.5	2	0	0	0	1	0
C52	186	1	1	1	1	2	68	1	2	39	65.5	2	0	0	1	1	0
C56	194	1	1	1	1	2	27	0	4	28.8	79.5	2	0	0	0	0	0
C70	240	1	1	1	1	2	69	0	4	31.6	92.5	2	0	0	1	0	0
C88	309	1	1	1	1	2	65	1	5	18.8	73	2	0	0	1	0	0
C92	347	1	1	1	1	2	24	0	2	214	88	2	0	0	1	1	0
C93	348	1	1	1	1	2	37	0	4	49.2	66	2	0	0	0	0	0
C99	394	1	1	1	1	2	63	1	2	2.9	75.5	2	0	0	0	0	0
C155	997	0	1	1	1	2	39	1	4	9.3	74.5	3	0	0	0	1	0
C333	512	1	1	1	1	2	29	1	4	51.5	96	3	0	0	0	1	0
C364	333	1	1	1	1	2	47	0	4	4.4	35	3	0	1	0	1	0
C112	428	0	1	1	1	2	64	1	2	53.6	47.5	3	0	0	0	0	0
C113	428	1	1	1	1	2	40	1	4	9.3	82.5	3	0	0	0	0	0
C24	86	1	1	1	1	2	15	0	0	290	72.5	3	0	0	0	0	0
C28	97	1	1	1	1	2	34	1	5	13.2	81	3	0	0	0	0	0
C325	324	1	1	1	1	2	45	1	4	36.2	63.5	3	0	0	0	0	0
C359	865	0	1	1	1	2	58	1	4	125	31	3	0	0	0	0	0
C110	427	0	2	1	1	2	21	1	5	65.2	91	2	0	0	0	0	0
C175	1462	0	2	1	1	2	47	0	2	5.6	76.2	2	0	0	0	0	0
C176	1492	0	2	1	1	2	43	1	5	1.4	41	2	0	0	0	0	0
C274	22	1	2	1	1	2	43	1	5	160.7	67.5	2	0	1	1	1	0
C279	150	1	2	1	1	2	55	1	5	1.8	91	2	0	1	0	0	0
C323	192	1	2	1	1	2	73	1	1	259.3	91	2	0	0	0	0	0
C342	1415	0	2	1	1	2	52	0	2	5.5	51.5	2	0	0	0	0	0
C355	292	0	2	1	1	2	43	1	2	61.56	53.5	2	0	0	0	0	0
C39	125	1	2	1	1	2	65	1	2	32.4	82	2	0	0	0	0	0
C42	142	1	2	1	1	2	51	0	0	236.9	80	2	0	0	1	0	0
C62	212	1	2	1	1	2	43	1	5	17	71	2	0	0	0	0	0
C66	232	1	2	1	1	2	14	0	2	1	86	2	0	0	0	0	0
C79	273	0	2	1	1	2	15	0	2	12.4	40	3	0	0	0	1	0
C17	49	1	2	1	1	2	44	1	5	69.5	50	3	0	0	0	0	0
C293	1603	0	2	1	1	2	44	0	4	58.9	62	3	0	1	0	0	0
C59	196	1	2	1	1	2	17	1	4	148.2	74	3	0	0	0	0	0
C115	435	0	3	2	0	2	24	1	2	19.5	29	1	0	0	0	0	0
C278	138	0	3	2	0	2	36	0	2	30.2	22	1	0	1	0	0	0
C172	1379	0	3	2	0	2	46	0	2	1.3	74	1	0	0	1	0	0
C116	443	0	3	2	0	2	55	0	5	3.2	40	2	0	0	0	0	0
C123	464	0	3	2	0	2	23	1	5	1.3	96	2	0	0	0	0	0
C127	507	0	3	2	0	2	34	0	2	1.7	61	2	0	0	0	0	0
C131	555	0	3	2	0	2	47	1	4	169	33	2	0	0	1	0	0
C15	43	1	3	2	0	2	49	1	2	4	74	2	0	0	1	1	0
C171	1378	0	3	2	0	2	63	0	4	1.5	80	2	0	0	1	1	0
C276	70	1	3	2	0	2	39	0	5	51.5	81.5	2	0	1	0	0	0
C280	204	0	3	2	0	2	46	0	5	2.7	60	2	0	1	1	0	0
C288	405	1	3	2	0	2	58	0	5	24.3	70	2	0	1	1	0	0
C290	498	0	3	2	0	2	51	1	5	20	75	2	0	1	1	0	0
C291	575	0	3	2	0	2	54	1	5	4.9	64.5	2	0	1	0	0	0
C292	576	1	3	2	0	2	60	1	4	42.1	84.5	2	0	1	1	0	0
C331	481	0	3	2	0	2	50	1	4	21.7	76.5	2	0	0	0	0	0
C335	569	0	3	2	0	2	19	0	1	19.4	98	2	0	0	0	0	0
C343	1427	0	3	2	0	2	25	0	4	6.2	56.5	2	0	0	0	0	0
C367	51	0	3	2	0	2	75	1	2	22.6	73	2	0	0	0	0	1
C371	330	0	3	2	0	2	59	0	2	4.1	49.5	2	0	0	0	0	1
C385	970	0	3	2	0	2	37	1	1	69.6	91	2	0	0	0	0	1
C406	559	1	3	2	0	2	44	0	5	3.2	66.5	2	0	0	0	0	0
C413	182	1	3	2	0	2	45	1	4	163.3	72.5	2	0	0	0	0	0
C45	169	0	3	2	0	2	49	1	1	2.2	92.5	2	0	0	1	1	0
C37	121	0	3	2	0	2	46	1	4	70.8	66	3	0	0	0	1	0
C48	181	0	3	2	0	2	47	1	2	127	43	3	0	0	0	1	0
C14	39	1	3	2	0	2	31	1	4	13.4	93.5	3	0	0	0	0	0
C102	408	0	4	2	0	2	26	1	5	6.2	78	1	0	0	0	1	0
C114	429	0	4	2	0	2	16	1	4	45.5	70.14	1	0	0	0	0	0
C142	741	0	4	2	0	2	31	0	2	2.3	90	1	0	0	0	0	0
C154	993	0	4	2	0	2	34	0	2	1.8	60	1	0	0	0	0	0
C105	415	0	4	2	0	2	26	1	5	6.2	55	2	0	0	0	1	0
C125	482	0	4	2	0	2	49	1	2	1.6	28.5	2	0	0	0	0	0
C130	544	0	4	2	0	2	24	1	0	119.6	83.5	2	0	0	0	0	0
C157	1086	1	4	2	0	2	56	0	4	0.7	62.5	2	0	0	0	0	0
C166	1262	1	4	2	0	2	38	1	5	7.3	84	2	0	0	0	0	0
C275	61	1	4	2	0	2	61	0	5	105.4	89.5	2	0	1	1	1	0
C277	129	1	4	2	0	2	69	0	5	17.7	56	2	0	1	1	0	0
C281	227	1	4	2	0	2	60	0	2	206.4	85	2	0	1	1	1	0
C282	306	1	4	2	0	2	18	0	1	41.2	84.5	2	0	1	0	0	0
C285	375	1	4	2	0	2	43	1	5	206.9	81.5	2	0	1	1	0	0
C3	5	1	4	2	0	2	27	1	1	131.2	89	2	0	0	0	1	0
C329	387	0	4	2	0	2	23	0	5	2.6	62	2	0	0	0	0	0
C33	110	0	4	2	0	2	63	0	5	17	41.5	2	0	0	0	0	0
C330	415	0	4	2	0	2	21	0	2	4.8	77	2	0	0	0	0	0
C337	929	0	4	2	0	2	39	0	1	219	94	2	0	0	0	0	0
C338	982	0	4	2	0	2	59	1	5	22.9	56.5	2	0	0	0	0	0
C361	153	1	4	2	0	2	45	1	5	16.3	75.5	2	0	1	0	0	0
C365	15	0	4	2	0	2	50	0	5	3.7	48.5	2	0	0	0	0	1
C372	355	1	4	2	0	2	55	1	6	66.1	60	2	0	0	0	1	1
C376	458	0	4	2	0	2	37	1	1	21.9	75	2	0	0	0	0	1
C38	123	1	4	2	0	2	23	1	5	28.7	83.5	2	0	0	0	0	0
C46	169	0	4	2	0	2	15	1	6	42.37	26	2	0	0	0	0	0
C63	212	1	4	2	0	2	20	1	1	293	94.5	2	0	0	0	0	0
C73	251	0	4	2	0	2	28	1	5	6	60	2	0	0	0	0	0
C75	254	0	4	2	0	2	20	1	4	4.9	69	2	0	0	0	0	0
C77	261	1	4	2	0	2	48	0	5	5.1	35	2	0	0	1	0	0
C80	280	1	4	2	0	2	55	0	5	200	77.75	2	0	0	0	0	0
C85	299	1	4	2	0	2	47	1	5	106.6	44.5	2	0	0	0	0	0
C339	1029	0	4	2	0	2	26	1	5	96.7	88	3	0	0	0	1	0
C5	9	1	4	2	0	2	61	1	1	106.9	90.5	3	0	0	0	1	0
C173	1385	0	5	3	0	2	37	1	5	2.3	83	1	0	0	0	0	0
C416	763	0	5	3	0	2	45	1	2	4.3	62	1	0	0	0	0	0
C118	449	0	5	3	0	2	48	0	4	41.5	41	2	0	0	0	0	0
C129	524	0	5	3	0	2	17	1	4	154.6	74	2	0	0	0	0	0
C286	380	0	5	3	0	2	63	0	5	10.9	75	2	0	1	0	0	0
C287	381	1	5	3	0	2	56	0	4	4.7	34.5	2	0	1	1	0	0
C307	509	0	5	3	0	2	54	1	5	33	70.5	2	0	1	1	0	0
C322	170	1	5	3	0	2	52	0	5	58.7	22.5	2	0	0	1	0	0
C324	233	1	5	3	0	2	49	0	5	61.8	89	2	0	0	1	0	0
C327	377	0	5	3	0	2	31	0	0	12.5	93.5	2	0	0	0	0	0
C35	117	0	5	3	0	2	35	0	0	2	40	2	0	0	0	0	0
C366	16	0	5	3	0	2	32	0	1	23.2	76	2	0	0	0	0	1
C386	992	0	5	3	0	2	63	1	2	68.8	80	2	0	0	0	0	1
C40	126	1	5	3	0	2	64	1	4	8	52	2	0	0	0	0	0
C403	314	1	5	3	0	2	44	0	2	12.8	42.5	2	0	0	0	0	0
C41	132	1	5	3	0	2	53	0	2	11.2	68	2	0	0	1	1	0
C61	205	1	5	3	0	2	49	1	5	2.8	94.5	2	0	0	0	0	0
C67	234	1	5	3	0	2	55	0	5	10.1	70	2	0	0	0	0	0
C69	236	1	5	3	0	2	68	0	4	74.7	92.5	2	0	0	1	1	0
C76	259	0	5	3	0	2	45	1	5	11.8	92.5	2	0	0	0	0	0
C78	264	1	5	3	0	2	50	0	5	3.1	87	2	0	0	0	0	0
C81	282	1	5	3	0	2	69	1	2	36	70	2	0	0	0	0	0
C83	295	0	5	3	0	2	34	0	2	160.8	67	2	0	0	0	0	0
C91	339	0	5	3	0	2	28	0	5	146.2	74	2	0	0	0	0	0
C97	384	1	5	3	0	2	17	1	4	3.2	88	2	0	0	0	0	0
C57	194	1	5	3	0	2	58	1	2	7.5	78.5	3	0	0	0	1	0
C8	15	1	5	3	0	2	46	0	4	9.7	57.5	3	0	0	0	0	0
C27	92	1	5	3	0	2	41	1	5	1	89.5	3	0	0	0	0	0
C405	530	0	5	3	0	2	23	1	0	5.9	86	3	0	0	0	0	0
C126	497	0	6	3	0	2	57	1	2	3	60	1	0	0	0	0	0
C104	414	1	6	3	0	2	49	1	4	1.03	51.7	2	0	0	0	0	0
C111	427	0	6	3	0	2	48	0	5	4.5	49	2	0	0	1	0	0
C121	462	0	6	3	0	2	66	1	2	9.1	52	2	0	0	0	0	0
C13	36	1	6	3	0	2	20	1	2	0.4	87	2	0	0	0	1	0
C145	788	1	6	3	0	2	48	1	2	78	89	2	0	0	1	0	0
C148	833	1	6	3	0	2	47	1	4	2.6	28	2	0	0	0	0	0
C162	1156	0	6	3	0	2	40	1	2	6.7	20	2	0	0	1	0	0
C167	1280	0	6	3	0	2	29	1	1	8.6	84.5	2	0	0	0	0	0
C170	1352	0	6	3	0	2	55	0	1	88	95	2	0	0	1	0	0
C177	1962	0	6	3	0	2	39	1	2	1	81.5	2	0	0	0	0	0
C318	35	1	6	3	0	2	64	1	1	38.4	90.5	2	0	0	1	1	0
C319	44	0	6	3	0	2	49	0	5	0.9	83	2	0	0	1	0	0
C34	111	0	6	3	0	2	64	1	0	3.6	87.5	2	0	0	0	0	0
C370	328	0	6	3	0	2	42	0	2	12.7	77.5	2	0	0	0	0	1
C378	555	0	6	3	0	2	41	0	5	5.9	49	2	0	0	0	0	1
C382	801	1	6	3	0	2	44	1	1	174.8	93	2	0	0	0	0	1
C387	997	0	6	3	0	2	38	1	2	11.4	65	2	0	0	0	0	1
C402	161	1	6	3	0	2	60	0	5	41.4	29.5	2	0	0	1	0	0
C415	258	1	6	3	0	2	57	0	5	1.8	37	2	0	0	0	0	0
C53	192	0	6	3	0	2	57	0	0	23	34	2	0	0	0	0	0
C55	193	0	6	3	0	2	35	0	4	1.8	40	2	0	0	0	0	0
C64	217	1	6	3	0	2	26	1	2	17.3	60.5	2	0	0	0	0	0
C95	371	0	6	3	0	2	67	1	5	30.9	54	2	0	0	0	0	0
C12	30	0	6	3	0	2	32	0	2	80.8	87	3	0	0	0	1	0
C160	1106	0	6	3	0	2	54	1	5	4.4	70	3	0	0	0	1	0
C133	570	0	7	4	2	3	49	1	2	2.7	33	1	0	0	0	0	0
C36	120	0	7	4	2	3	34	0	4	3.4	47.5	1	0	0	0	0	0
C101	407	0	7	4	2	3	67	1	0	5.9	20	2	0	0	0	0	0
C108	418	0	7	4	2	3	56	0	4	140.5	48.5	2	0	0	0	0	0
C138	657	0	7	4	2	3	20	1	5	3.8	55	2	0	0	0	0	0
C140	691	1	7	4	2	3	53	1	2	1	53.2	2	0	0	0	0	0
C164	1188	0	7	4	2	3	20	1	0	3.2	24.69	2	0	0	0	0	0
C18	57	1	7	4	2	3	72	1	0	77.3	27	2	0	0	0	0	0
C25	88	1	7	4	2	3	24	1	1	0.2	79	2	0	0	0	0	0
C283	315	1	7	4	2	3	49	1	2	10.1	31	2	0	1	0	0	0
C317	12	1	7	4	2	3	77	0	5	200.6	63	2	0	0	1	0	0
C373	398	0	7	4	2	3	45	1	2	5.5	27	2	0	0	0	0	1
C384	853	0	7	4	2	3	59	1	2	5	92.5	2	0	0	0	0	1
C4	6	0	7	4	2	3	44	1	5	2.8	62	2	0	0	0	0	0
C54	192	0	7	4	2	3	53	1	4	5	40.5	2	0	0	0	0	0
C58	194	0	7	4	2	3	46	0	5	58.9	51.5	2	0	0	0	0	0
C65	221	1	7	4	2	3	48	0	5	5.1	35	2	0	0	1	0	0
C7	13	1	7	4	2	3	71	1	0	1.7	20	2	0	0	0	0	0
C72	247	0	7	4	2	3	25	1	2	55.1	67	2	0	0	1	0	0
C84	295	1	7	4	2	3	50	1	2	1.3	47.5	2	0	0	1	0	0
C26	90	0	7	4	2	3	63	1	4	23.4	56	3	0	0	0	1	0
C289	444	0	7	4	2	3	55	0	0	11.1	84	3	0	1	0	1	0
C71	247	1	7	4	2	3	64	1	5	38.9	58	3	0	0	0	1	0
C380	761	0	7	4	2	3	20	1	2	98.8	54	3	0	0	0	0	1
C134	582	0	8	4	2	3	19	1	2	2.7	66	1	0	0	0	0	0
C407	1255	0	8	4	2	3	50	1	4	40.6	34	1	0	0	0	0	0
C120	461	0	8	4	2	3	40	1	5	3.2	52	2	0	0	1	0	0
C141	707	0	8	4	2	3	33	1	0	2.5	92	2	0	0	0	0	0
C152	960	1	8	4	2	3	54	0	2	1.4	24.5	2	0	0	1	0	0
C32	105	1	8	4	2	3	37	0	0	142.5	76	2	0	0	0	0	0
C360	61	0	8	4	2	3	22	1	2	21	57	2	0	1	0	0	0
C368	174	0	8	4	2	3	22	1	1	6.1	92.5	2	0	0	0	1	1
C375	453	0	8	4	2	3	79	1	2	9.8	66	2	0	0	0	0	1
C44	163	1	8	4	2	3	40	0	2	2.3	41.5	2	0	0	0	0	0
C68	235	0	8	4	2	3	24	1	6	1	57	2	0	0	0	0	0
C90	318	1	8	4	2	3	42	0	4	4.3	51	2	0	0	1	0	0
C119	451	1	8	4	2	3	47	0	2	4.2	55.5	3	0	0	0	1	0
C23	73	1	8	4	2	3	34	1	5	9.02	55	3	0	0	0	1	0
C124	477	0	9	5	2	3	45	1	2	0.8	72	1	0	0	0	0	0
C404	439	1	9	5	2	3	63	0	2	8.7	54.3	1	0	0	0	0	0
C6	11	1	9	5	2	3	43	0	2	16.6	47.5	1	0	0	1	0	0
C128	512	1	9	5	2	3	47	1	4	15.3	28	2	0	0	0	0	0
C132	555	0	9	5	2	3	64	0	5	19.32	76.5	2	0	0	1	0	0
C163	1175	0	9	5	2	3	68	1	2	1.1	72	2	0	0	1	1	0
C321	161	1	9	5	2	3	38	0	2	5.7	34	2	0	0	0	0	0
C411	62	1	9	5	2	3	50	0	4	86.3	84.5	2	0	1	0	0	0
C49	181	0	9	5	2	3	58	1	2	211.6	72	2	0	0	0	0	0
C89	309	1	9	5	2	3	58	1	2	8.5	48	2	0	0	0	0	0
C94	352	1	9	5	2	3	28	1	4	101.5	43	2	0	0	0	0	0
C11	27	1	10	5	2	3	39	1	1	39.6	86.3	2	0	0	0	1	0
C169	1315	0	10	5	2	3	36	1	4	0.8	38	2	0	0	0	0	0
C29	97	1	10	5	2	3	39	1	5	224.5	90	2	0	0	0	0	0
C326	373	0	10	5	2	3	56	1	5	3.4	90	2	0	0	1	0	0
C383	803	0	10	5	2	3	44	1	2	22.2	29	2	0	0	0	0	1
C9	16	1	10	5	2	3	82	1	4	1	46	3	0	0	0	0	0
C374	451	0	11	6	2	3	59	0	2	3.7	31.5	2	0	0	1	1	1
C151	882	1	12	6	2	3	37	0	4	8.3	37	1	0	0	0	0	0
C109	424	1	12	6	2	3	63	0	2	4	49	2	0	0	0	0	0
C31	103	1	12	6	2	3	77	1	2	10.3	73	2	0	0	1	0	0
C82	291	0	12	6	2	3	21	0	2	34.6	51.5	3	0	0	0	1	0
C178	2172	0	13	7	2	3	53	0	4	5.1	30.5	1	0	0	0	0	0
C122	462	0	13	7	2	3	35	1	4	1.5	61	2	0	0	0	0	0
C146	788	1	13	7	2	3	25	1	2	4.7	36.5	2	0	0	0	0	0
C16	45	0	13	7	2	3	45	1	5	30.9	20	2	0	0	0	0	0
C379	605	0	13	7	2	3	69	1	6	11.3	21	2	0	0	0	0	1
C87	304	0	13	7	2	3	66	0	2	4.9	60	2	0	0	0	0	0
C136	627	0	15	7	2	3	56	1	2	22	66	1	0	0	1	0	0
C306	252	0	15	7	2	3	44	0	5	13.3	60	2	0	1	1	0	0
C320	57	1	15	7	2	3	76	1	2	9.6	73	2	0	0	0	0	0
C394	63	0	15	7	2	3	45	0	2	4.2	88	2	0	1	0	0	1
C19	62	1	15	7	2	3	47	1	5	51.7	60	3	0	0	0	0	0
C156	1007	0	16	7	2	3	68	0	5	2	64	2	0	0	0	0	0
C328	385	0	16	7	2	3	79	1	2	9.8	66	2	0	0	0	0	0
C10	21	1	16	7	2	3	47	0	2	37.2	25	3	0	0	0	1	0
C165	1244	0	17	7	2	3	22	0	2	2.6	51.5	1	0	0	0	0	0
C153	979	0	17	7	2	3	64	1	5	17.1	88	2	0	0	0	0	0
C51	185	0	17	7	2	3	57	0	2	1.6	24	2	0	0	0	0	0
C377	474	0	18	7	2	3	70	1	5	74.6	75	2	0	0	1	0	1
C369	266	0	19	7	2	3	74	1	6	4.1	63	2	0	0	0	0	1
C43	162	1	19	7	2	3	55	0	5	20.8	72	2	0	0	1	0	0
C352	14	1	20	7	2	3	16	1	5	3.1	35	2	0	0	0	0	0
C334	540	0	20	7	2	3	65	0	2	1.5	49	3	0	0	0	0	0
C74	252	0	20	7	2	3	28	1	5	14.7	92.5	3	0	0	1	0	0
C315	6	1	21	7	2	3	28	1	1	222.5	90	2	0	0	1	0	0
C106	416	1	22	7	2	3	76	1	2	2.7	45.5	1	0	0	0	0	0
C168	1307	0	22	7	2	3	31	0	4	3.2	55	2	0	0	0	0	0
C147	828	1	23	7	2	3	35	0	4	117	67	1	0	0	0	0	0
C47	169	0	23	7	2	3	62	1	6	1.5	27	2	0	0	1	0	0
C2	4	1	24	7	2	3	24	0	4	208.6	50.5	2	0	0	1	0	0
C20	64	1	30	7	2	3	40	1	5	5.23	96	3	0	0	0	1	0
C158	1094	1	32	7	2	3	53	0	2	3.7	41.5	1	0	0	0	0	0
C86	300	1	32	7	2	3	47	1	2	96	51	2	0	0	0	0	0
C98	387	1	35	7	2	3	62	1	2	2.8	31	2	0	0	0	0	0
C401	52	1	35	7	2	3	82	1	2	11.4	72.5	3	0	0	0	0	0
C60	198	1	36	7	2	3	66	1	2	11.7	35.5	2	0	0	0	0	0
C341	1164	0	37	7	2	3	39	1	2	5.8	41.5	2	0	0	0	0	0
C388	1738	0	42	7	2	3	34	0	2	4.7	74.59	2	0	0	0	0	1
C150	879	1	44	7	2	3	58	1	4	5.6	33	1	0	0	0	0	0
C100	395	1	45	7	2	3	55	1	2	1.9	57.4	2	0	0	0	0	0
C203	92	1	1	1	1	0	41	1	4	3.4	84	1	1	0	0	0	0
C191	332	1	1	1	1	0	60	0	5	13.6	83	2	1	0	0	0	0
C196	1040	1	1	1	1	0	46	1	5	29	64.5	2	1	0	0	0	0
C201	62	1	1	1	1	0	39	0	0	4.4	69	2	1	0	0	0	0
C351	1113	0	1	1	1	0	51	1	5	8	81.5	2	1	0	1	0	0
C409	867	0	1	1	1	0	44	1	0	5.23	43.5	2	1	0	0	0	0
C206	94	1	1	1	1	0	49	1	0	1.7	45	3	1	0	0	0	0
C208	149	1	1	1	1	0	27	1	4	262.2	94.5	3	1	0	0	1	0
C179	11	1	1	1	1	0	60	0	4	44.6	92	3	1	0	1	0	0
C194	432	0	2	1	1	0	56	1	2	28.1	90.48	2	1	0	1	0	0
C195	581	1	2	1	1	0	60	0	2	12.7	84.5	2	1	0	1	0	0
C224	753	0	2	1	1	0	38	1	2	64	78	2	1	0	1	1	0
C408	520	0	2	1	1	0	42	1	5	56.6	91	2	1	0	0	0	0
C213	212	1	2	1	1	0	21	1	2	167	82.5	3	1	0	0	1	0
C345	380	0	3	2	0	0	52	1	5	24.9	28	1	1	0	1	0	0
C186	90	0	3	2	0	0	26	0	2	14.9	60	2	1	0	1	0	0
C200	59	1	3	2	0	0	60	0	2	12	23	2	1	0	0	0	0
C202	73	1	3	2	0	0	60	1	2	1.5	23	2	1	0	0	0	0
C347	1282	0	3	2	0	0	40	1	2	8.8	27	2	1	0	0	0	0
C349	177	0	3	2	0	0	72	1	0	4.5	73.44	2	1	0	1	0	0
C391	430	0	3	2	0	0	42	1	6	3.3	24	2	1	0	0	0	1
C205	94	1	4	2	0	0	58	1	5	44.9	72.5	2	1	0	0	0	0
C219	575	0	4	2	0	0	67	0	0	2.4	22	2	1	0	0	0	0
C363	227	0	4	2	0	0	42	1	2	43.4	56	2	1	1	1	1	0
C193	371	1	4	2	0	0	52	0	2	101.2	77.5	3	1	0	0	1	0
C210	153	1	5	3	0	0	56	1	1	40.5	92	2	1	0	1	0	0
C216	446	0	5	3	0	0	39	0	0	13.2	85	2	1	0	0	0	0
C226	940	0	5	3	0	0	68	1	2	123	96.65	2	1	0	1	0	0
C228	1002	1	5	3	0	0	67	1	1	127.4	92.5	2	1	0	0	0	0
C300	865	1	5	3	0	0	64	1	6	1.1	29.5	2	1	1	0	0	0
C301	7	1	5	3	0	0	51	0	2	37	64.5	2	1	1	1	0	0
C346	455	0	5	3	0	0	65	1	5	0.7	30	2	1	0	0	0	0
C348	48	1	5	3	0	0	46	0	2	85	89	2	1	0	1	0	0
C395	181	0	5	3	0	0	18	0	2	63.7	50	2	1	1	0	1	1
C410	1003	1	5	3	0	0	60	0	5	0.78	74.5	2	1	0	0	0	0
C412	437	0	5	3	0	0	15	1	5	98.1	58.5	3	1	1	0	0	0
C192	360	0	6	3	0	0	62	1	6	2.4	24	2	1	0	0	0	0
C220	615	0	6	3	0	0	46	1	2	0.6	73.5	2	1	0	0	0	0
C230	1428	0	6	3	0	0	63	0	2	142	70	2	1	0	1	0	0
C303	143	1	6	3	0	0	58	1	0	4.7	78.5	3	1	1	1	0	0
C344	227	0	6	3	0	0	62	1	5	20.1	83	3	1	0	0	0	0
C199	58	1	7	4	2	1	62	1	0	5.1	86	2	1	0	0	0	0
C217	496	1	7	4	2	1	56	1	4	77.7	91	2	1	0	1	0	0
C222	669	1	7	4	2	1	62	1	0	0.4	72.5	2	1	0	1	0	0
C296	34	1	7	4	2	1	78	0	0	66.6	83.5	2	1	1	0	0	0
C185	76	0	7	4	2	1	59	1	0	193.7	92	3	1	0	0	1	0
C218	511	1	7	4	2	1	48	1	2	159	80	3	1	0	0	1	0
C214	222	1	8	4	2	1	49	1	2	159	82	2	1	0	0	1	0
C225	754	0	8	4	2	1	59	0	2	113.8	20	2	1	0	1	1	0
C227	971	0	8	4	2	1	41	1	1	5.1	96	2	1	0	1	1	0
C302	140	1	8	4	2	1	58	1	2	1.5	78	2	1	1	1	0	0
C211	169	0	8	4	2	1	42	0	5	6.8	61	3	1	0	0	1	0
C212	177	0	9	5	2	1	51	1	0	5.5	92.69	2	1	0	0	0	0
C299	455	1	9	5	2	1	48	0	5	1.2	49	2	1	1	0	0	0
C197	9	1	10	5	2	1	61	0	1	116.3	91	2	1	0	1	0	0
C221	656	0	10	5	2	1	67	1	5	248.6	92.5	2	1	0	1	0	0
C183	40	0	11	6	2	1	69	0	4	8.8	62	2	1	0	0	0	0
C188	149	0	11	6	2	1	51	0	0	5.4	92	2	1	0	0	0	0
C204	92	1	11	6	2	1	58	1	5	44.9	72.5	2	1	0	0	0	0
C207	109	1	11	6	2	1	49	1	0	1.7	45	2	1	0	0	0	0
C187	101	1	12	6	2	1	71	0	2	1.2	31	2	1	0	0	0	0
C198	54	1	12	6	2	1	62	1	0	5.1	86	2	1	0	0	0	0
C298	328	0	12	6	2	1	65	0	5	7.5	66	2	1	1	1	0	0
C223	680	0	14	7	2	1	59	1	5	1.5	60	2	1	0	0	0	0
C231	1575	0	14	7	2	1	61	1	5	66.7	95.22	2	1	0	1	0	0
C312	68	1	14	7	2	1	52	0	2	13.6	60	2	1	0	0	0	0
C184	67	1	16	7	2	1	76	0	5	2.7	23	2	1	0	0	0	0
C215	222	0	16	7	2	1	68	0	0	2.4	42	2	1	0	0	0	0
C313	195	1	16	7	2	1	57	0	1	21.05	92.5	2	1	0	1	0	0
C304	31	1	18	7	2	1	61	0	2	1.3	36	2	1	1	0	0	0
C209	150	0	20	7	2	1	63	1	2	12.85	53.5	2	1	0	1	1	0
C182	30	1	21	7	2	1	46	0	0	2	58	2	1	0	0	0	0
C229	1196	1	24	7	2	1	45	1	5	32.8	93	2	1	0	0	0	0
C309	108	1	24	7	2	1	53	1	1	24.3	33	2	1	0	1	0	0
C180	17	1	25	7	2	1	59	1	4	87	28	2	1	0	1	1	0
C350	319	1	29	7	2	1	65	1	2	63.7	83.5	2	1	0	1	0	0
C295	29	1	30	7	2	1	54	0	2	1.6	45.2	2	1	1	0	0	0
C362	29	1	30	7	2	1	52	1	0	37.5	78	2	1	1	0	0	0
C310	15	1	33	7	2	1	62	1	2	63.1	88.5	2	1	0	0	0	0
C311	19	1	34	7	2	1	53	0	2	12.92	34	2	1	0	0	0	0
C189	150	1	40	7	2	1	61	0	5	1.9	62.4	2	1	0	0	0	0
C297	63	1	40	7	2	1	48	1	5	128.9	64.5	2	1	1	0	1	0
C190	150	1	40	7	2	1	75	1	2	8.4	20	3	1	0	0	0	0
C294	26	1	43	7	2	1	48	1	5	128.9	64.5	3	1	1	0	1	0
C181	25	1	45	7	2	1	71	1	1	66.8	69	2	1	0	0	0	0
